# Supplementary material for: Consensus Recommendations to Optimize Testing for New Targetable Alterations in Non-Small Cell Lung Cancer
Source: Curr Oncol. 2022 Jul 15;29(7):4981–97. doi: 10.3390/curroncol29070396 (PMC9318743; doi:10.3390/curroncol29070396)
Supplement: Supplementary file 1 [file curroncol-29-00396-s001.zip]

Archive with 2 entries (2 files):
- curroncol-1784547-supplementary figure.pdf
- curroncol-1784547-supplementary.pdf
